# Supplementary material for: Fourier-Transform InfraRed Spectroscopy Can Quickly Type Gram-Negative Bacilli Responsible for Hospital Outbreaks
Source: Front Microbiol. 2019 Jun 26;10:1440. doi: 10.3389/fmicb.2019.01440 (PMC6606786; doi:10.3389/fmicb.2019.01440)
Supplement: Supplementary file 1 [file Table_1.XLSX]

## Sheet: Feuil1
Supplementary Table 1: Characteristics of the isolates typed by Fourier Transform InfraRed spectroscopy.
Species	Isolate name	Source	Isolation date	City	ST	Pulsotype
K. pneumoniae	KP1	Clinical	06-18-2012	Besancon	13	*a
K. pneumoniae	KP2	Venous catheter	03-03-2011	Besancon	16	*
K. pneumoniae	KP3	Rectum	02-15-2011	Besancon	16	*
K. pneumoniae	KP4	Urinary	02-17-2011	Besancon	16	*
K. pneumoniae	KP5	Urinary	03-14-2011	Besancon	16	*
K. pneumoniae	KP6	Wound	12-17-2010	Besancon	16	*
K. pneumoniae	KP7	Clinical	06-18-2012	Besancon	101	*
K. pneumoniae	KP8	Rectum	10-10-2012	Besancon	147	*
K. pneumoniae	KP9	Rectum	09-14-2012	Besancon	147	*
K. pneumoniae	KP10	Urinary	08-27-2012	Besancon	147	*
K. pneumoniae	KP11	Rectum	01-09-2012	Besancon	395	*
K. pneumoniae	KP12	Pulmonary	03-01-2012	Besancon	395	*
K. pneumoniae	KP13	Rectum	03-22-2012	Besancon	395	*
K. pneumoniae	KP14	Rectum	04-26-2012	Besancon	395	*
K. pneumoniae	KP15	Rectum	06-25-2012	Besancon	395	*
K. pneumoniae	KP16	Clinical	06-18-2012	Besancon	436	*
E. cloacae	EC1	Rectum	02-09-2012	Troyes	78	*
E. cloacae	EC2	Pulmonary	02-07-2012	Troyes	78	*
E. cloacae	EC3	Rectum	02-07-2012	Troyes	78	*
E. cloacae	EC4	Mouth	01-19-2012	Troyes	78	*
E. cloacae	EC5	Urine	07-01-2012	Reims	100	*
E. cloacae	EC6	Rectum	08-27-2012	Reims	100	*
E. cloacae	EC7	Abcess	02-10-2012	Strasbourg	101	*
E. cloacae	EC8	Urine	2012	Reims	101	*
E. cloacae	EC9	Rectum	10-16-2008	Besancon	108	*
E. cloacae	EC10	Pulmonary	10-13-2008	Besancon	108	*
E. cloacae	EC11	Rectum	11-03-2008	Besancon	108	*
E. cloacae	EC12	Rectum	11-13-2008	Besancon	108	*
E. cloacae	EC13	Rectum	11-24-2008	Besancon	108	*
E. cloacae	EC14	Blood	03-27-2012	Besancon	110	*
E. cloacae	EC15	Rectum	2012	Troyes	110	*
E. cloacae	EC16	Pulmonary	06-11-2012	Besancon	114	*
E. cloacae	EC17	Rectum	07-23-2012	Besancon	114	*
E. cloacae	EC18	Pulmonary	09-12-2012	Besancon	114	*
E. cloacae	EC19	Rectum	05-21-2012	Besancon	114	*
E. cloacae	EC20	Pulmonary	04-26-2012	Besancon	114	*
E. cloacae	EC21	Urine	07-23-2012	Reims	133	*
E. cloacae	EC22	Blood	07-21-2012	Reims	133	*
E. cloacae	EC23	Urine	06-15-2012	Reims	133	*
A. baumannii	AB1	Urine	10-20-2010	Nîmes	2	*
A. baumannii	AB2	Urine	05-10-2011	Nîmes	2	*
A. baumannii	AB3	Urine	08-25-2011	Nîmes	2	*
A. baumannii	AB4	Urine	01-10-2012	Nîmes	2	*
A. baumannii	AB5	Urine	09-19-2012	Nîmes	2	*
A. baumannii	AB6	Rectum	08-02-2008	Nîmes	13	*
A. baumannii	AB7	Pulmonary	03-19-2012	Cayenne	78	*
A. baumannii	AB8	Pulmonary	06-02-2013	Cayenne	78	*
A. baumannii	AB9	Pulmonary	08-23-2010	Cayenne	107	*
A. baumannii	AB10	Pulmonary	12-07-2011	Montpellier	253	*
A. baumannii	AB11	Blood	11-16-2013	Besancon	634	*
A. baumannii	AB12	Pulmonary	12-08-2013	Besancon	634	*
A. baumannii	AB13	Blood	01-08-2014	Besancon	634	*
A. baumannii	AB14	Wound	08-30-2012	Cayenne	642	*
A. baumannii	AB15	Wound	09-24-2012	Cayenne	642	*
A. baumannii	AB16	Rectum	06-27-2010	Cayenne	830	*
A. baumannii	AB17	Rectum	05-01-2012	Cayenne	831	*
A. baumannii	AB18	Urine	11-16-2013	Besancon	1253	*
A. baumannii	AB19	Wound	12-08-2013	Besancon	1253	*
A. baumannii	AB20	Mouth	01-08-2014	Besancon	1253	*
P. aeruginosa	PA1	Urine	04-18-2008	Besancon	233	*
P. aeruginosa	PA2	Mouth	10-22-2008	Besancon	233	*
P. aeruginosa	PA3	Rectum	03-23-2011	Besancon	111	*
P. aeruginosa	PA4	Pulmonary	03-19-2008	Besancon	175	*
P. aeruginosa	PA5	Urine	01-25-2008	Besancon	175	*
P. aeruginosa	PA6	Rectum	07-16-2012	Besancon	235	*
P. aeruginosa	PA7	Rectum	10-29-2012	Besancon	235	*
P. aeruginosa	PA8	Rectum	01-28-2013	Besancon	235	*
P. aeruginosa	PA9	Rectum	02-11-2013	Besancon	235	*
P. aeruginosa	PA10	Blood	03-05-2013	Besancon	235	*
P. aeruginosa	PA11	Catheter	02-16-2004	Besancon	235	*
P. aeruginosa	PA12	Mouth	12-21-2004	Besancon	235	*
P. aeruginosa	PA13	Catheter	05-21-2006	Besancon	235	*
P. aeruginosa	PA14	Rectum	02-12-2008	Besancon	348	*
P. aeruginosa	PA15	Pulmonary	06-17-2008	Besancon	348	*
P. aeruginosa	PA16	Nose	05-05-1997	Besancon	395	*
P. aeruginosa	PA17	Pulmonary	05-27-1997	Besancon	395	*
P. aeruginosa	PA18	Nose	08-11-1997	Besancon	395	*
P. aeruginosa	PA19	Rectum	09-29-1997	Besancon	395	*
P. aeruginosa	PA20	Rectum	10-20-1997	Besancon	395	*
P. aeruginosa	A1	Clinical	02-25-2013	Besancon	308	A
P. aeruginosa	A2	Clinical	03-11-2013	Besancon	308	A
P. aeruginosa	A3	Clinical	02-14-2013	Besancon	308	A
P. aeruginosa	A4	Clinical	01-28-2013	Besancon	308	A
P. aeruginosa	A5	Clinical	02-07-2012	Besancon	308	A
P. aeruginosa	B1	Clinical	10-15-2012	Paris (Pitié Salpètrière)	175	B
P. aeruginosa	B2	Clinical	11-16-2012	Paris (Pitié Salpètrière)	175	B
P. aeruginosa	B3	Clinical	11-20-2012	Paris (Pitié Salpètrière)	175	B
P. aeruginosa	B4	Clinical	11-20-2012	Paris (Pitié Salpètrière)	175	B
P. aeruginosa	B5	Clinical	10-31-2012	Paris (Pitié Salpètrière)	175	B
P. aeruginosa	C1	Clinical	06-08-2012	Tours	395	C
P. aeruginosa	C2	Clinical	07-10-2012	Tours	395	C
P. aeruginosa	C3	Clinical	05-27-2012	Tours	395	C
P. aeruginosa	C4	Clinical	05-16-2012	Tours	395	C
P. aeruginosa	C5	Clinical	05-16-2012	Tours	395	C
P. aeruginosa	D1	Clinical	11-27-2012	Paris (Pitié Salpètrière)	244	D
P. aeruginosa	D2	Clinical	06-29-2012	Paris (Pitié Salpètrière)	244	D
P. aeruginosa	D3	Clinical	06-24-2012	Paris (Pitié Salpètrière)	244	D
P. aeruginosa	D4	Clinical	11-27-2012	Paris (Pitié Salpètrière)	244	D
P. aeruginosa	E1	Clinical	10-16-2012	Tours	708	E
P. aeruginosa	E2	Clinical	11-26-2012	Tours	708	E
P. aeruginosa	E3	Clinical	11-12-2012	Tours	708	E
P. aeruginosa	E4	Clinical	11-12-2012	Tours	708	E
P. aeruginosa	E5	Clinical	10-27-2012	Tours	708	E
P. aeruginosa	F1	Clinical	10-23-2012	Tours	560	F
P. aeruginosa	F2	Clinical	11-05-2012	Tours	560	F
P. aeruginosa	F3	Clinical	10-29-2012	Tours	560	F
P. aeruginosa	F4	Clinical	11-14-2012	Tours	560	F
P. aeruginosa	F5	Clinical	11-26-2012	Tours	560	F
P. aeruginosa	G1	Clinical	01-09-2012	Besancon	274	G
P. aeruginosa	G2	Clinical	01-11-2012	Besancon	274	G
P. aeruginosa	G3	Clinical	01-10-2012	Besancon	274	G
P. aeruginosa	G4	Clinical	01-10-2012	Besancon	274	G
P. aeruginosa	G5	Clinical	03-06-2012	Besancon	274	G
P. aeruginosa	H1	Clinical	01-02-2013	Tours	679	H
P. aeruginosa	H2	Clinical	03-01-2013	Tours	679	H
P. aeruginosa	H3	Clinical	03-01-2013	Tours	679	H
P. aeruginosa	H4	Clinical	03-01-2013	Tours	679	H
P. aeruginosa	H5	Clinical	03-01-2013	Tours	679	H
P. aeruginosa	I1	Clinical	07-08-2012	Paris (Pitié Salpètrière)	111	I
P. aeruginosa	I2	Clinical	07-13-2012	Paris (Pitié Salpètrière)	111	I
P. aeruginosa	I3	Clinical	07-20-2012	Paris (Pitié Salpètrière)	111	I
P. aeruginosa	I4	Clinical	07-31-2012	Paris (Pitié Salpètrière)	111	I
P. aeruginosa	I5	Clinical	08-04-2012	Paris (Pitié Salpètrière)	111	I
P. aeruginosa	J1	Clinical	01-28-2013	Besancon	207	J
P. aeruginosa	J2	Clinical	02-12-2013	Besancon	207	J
P. aeruginosa	J3	Clinical	02-13-2013	Besancon	207	J
P. aeruginosa	K1	Clinical	09-24-2012	Saint-Etienne	175	K
P. aeruginosa	K2	Clinical	10-09-2012	Saint-Etienne	175	K
P. aeruginosa	K3	Clinical	10-08-2012	Saint-Etienne	175	K
P. aeruginosa	L1	Clinical	09-28-2012	Paris (Pitié Salpètrière)	233	L
P. aeruginosa	L2	Clinical	10-03-2012	Paris (Pitié Salpètrière)	233	L
P. aeruginosa	L3	Clinical	07-01-2012	Paris (Pitié Salpètrière)	233	L
P. aeruginosa	L4	Clinical	07-02-2012	Paris (Pitié Salpètrière)	233	L
P. aeruginosa	L5	Clinical	08-30-2012	Paris (Pitié Salpètrière)	233	L
P. aeruginosa	L6	Clinical	08-31-2012	Paris (Pitié Salpètrière)	233	L
P. aeruginosa	M1	Clinical	08-29-2012	Saint-Etienne	235	M
P. aeruginosa	M2	Clinical	08-29-2012	Saint-Etienne	235	M
P. aeruginosa	M3	Clinical	08-29-2012	Saint-Etienne	235	M
P. aeruginosa	M4	Clinical	08-14-2012	Saint-Etienne	235	M
P. aeruginosa	M5	Clinical	08-20-2012	Saint-Etienne	235	M
P. aeruginosa	O1	Clinical	03-08-2013	Bordeaux	*	O1
P. aeruginosa	O2	Clinical	01-07-2012	Besancon	175	O2
P. aeruginosa	O3	Clinical	09-22-2013	Paris (Antoine Beclere)	527	O3
P. aeruginosa	O4	Clinical	11-06-2012	Saint-Etienne	395	O4
P. aeruginosa	O5	Clinical	11-28-2012	Besancon	2702	O5
P. aeruginosa	O6	Clinical	01-08-2013	Besancon	2295	O6
P. aeruginosa	O7	Clinical	05-20-2014	Paris (Antoine Beclere)	316	O7
P. aeruginosa	O8	Clinical	04-19-2012	Tours	253	O8
P. aeruginosa	O9	Clinical	07-29-2013	Paris (Antoine Beclere)	385	O9
P. aeruginosa	O10	Clinical	07-09-2012	Saint-Etienne	198	O10
P. aeruginosa	O11	Clinical	02-04-2013	Besancon	390	O11
P. aeruginosa	O12	Clinical	05-29-2012	Besancon	235	O12
P. aeruginosa	O13	Clinical	07-03-2012	Paris (Pitié Salpètrière)	309	O13
P. aeruginosa	O14	Clinical	10-29-2012	Paris (Pitié Salpètrière)	235	O14
P. aeruginosa	O15	Clinical	06-12-2012	Tours	677	O15
P. aeruginosa	O16	Clinical	07-04-2013	Saint-Etienne	395	O16
P. aeruginosa	O17	Clinical	03-05-2013	Bordeaux	2683	O17
P. aeruginosa	O18	Clinical	05-07-2013	Saint-Etienne	111	O18
P. aeruginosa	O19	Clinical	03-12-2013	Bordeaux	253	O19
a not determined.
